# Supplementary material for: Identification and validation of hub genes involved in foam cell formation and atherosclerosis development via bioinformatics
Source: PeerJ. 2023 Oct 3;11:e16122. doi: 10.7717/peerj.16122 (PMC10557941; doi:10.7717/peerj.16122)
Supplement: Supplemental Information 3 [file peerj-11-16122-s003.zip › WB supplement File/Thrid repeat/A note on the fourth sample lane.TXT]

The fourth sample lane is not a sample of THP-1 cell line in this experiment, the purpose is to verify the presence of two protein expressions in Raw246.7 cell line, in order to ensure the authenticity of the data was not intercepted.
